# Supplementary material for: Mitochondrial Mistranslation in Brain Provokes a Metabolic Response Which Mitigates the Age-Associated Decline in Mitochondrial Gene Expression
Source: Int J Mol Sci. 2021 Mar 9;22(5):2746. doi: 10.3390/ijms22052746 (PMC7963198; doi:10.3390/ijms22052746)
Supplement: Supplementary file 1 [file ijms-22-02746-s001.zip]

Archive with 3 entries (3 files):
- Supplementary Figures S1-S2.pdf
- Supplementary Tables S1-S4.docx
- Supplementary Table S5_metabolome dataset.xlsx
