# Supplementary material for: Mitochondrial Mistranslation in Brain Provokes a Metabolic Response Which Mitigates the Age-Associated Decline in Mitochondrial Gene Expression
Source: Int J Mol Sci. 2021 Mar 9;22(5):2746. doi: 10.3390/ijms22052746 (PMC7963198; doi:10.3390/ijms22052746)
Supplement: Supplementary file 1 [file ijms-22-02746-s001.zip › Supplementary Table S5_metabolome dataset.xlsx]

## Sheet: Metabolome 19m WT-MUT
IDENTITY	0	0	EBO1034	EBO1030	EBO1032	EBO1043	EBO1033	EBO4029	EBO4038	EBO4059	EBO4057	EBO4058	EBO4034	EBO4040	EBO4043	EBO4063	EBO4047
GENOTYPE	0	0	WT	WT	WT	WT	WT	WT	WT	WT	WT	WT	Mut	Mut	Mut	Mut	Mut
TIME_POINT	0	0	19 months	19 months	19 months	19 months	19 months	19 months	19 months	19 months	19 months	19 months	19 months	19 months	19 months	19 months	19 months
BIOCHEMICAL	SUPER_PATHWAY	SUB_PATHWAY	EBO1_WT_19m	EBO1_WT_19m	EBO1_WT_19m	EBO1_WT_19m	EBO1_WT_19m	WT_19mon	WT_19mon	WT_19mon	WT_19mon	WT_19mon	Mut_19mon	Mut_19mon	Mut_19mon	Mut_19mon	Mut_19mon
erythronate*	Carbohydrate	Aminosugar Metabolism	0.8424	0.9031	0.6374	1.1741	0.8755	1.0572	0.9187	0.9867	1.0133	0.9304	0.9389	1.0952	1.0744	0.9283	1.1005
oxalate (ethanedioate)	Cofactors and Vitamins	Ascorbate and Aldarate Metabolism	0.4708	0.6619	0.5141	0.8374	0.627	0.7306	0.5338	0.9353	0.7054	0.6734	0.9948	0.8347	0.7818	0.7478	0.7761
dehydroascorbate	Cofactors and Vitamins	Ascorbate and Aldarate Metabolism	0.5495	0.7028	0.4475	0.7999	0.508	0.8961	0.845	1.1387	0.9463	0.8899	1.0537	0.8953	0.9142	0.8834	0.9401
ascorbate (Vitamin C)	Cofactors and Vitamins	Ascorbate and Aldarate Metabolism	1.992	4.6771	1.3761	6.1468	5.0451	0.9602	1.1455	1.0841	1.0398	1.0494	0.7154	1.216	1.2259	1.1213	1.1535
deoxycarnitine	Lipid	Carnitine Metabolism	0.7276	1.1495	0.5792	1.2284	0.8674	0.8823	1.059	0.7472	0.8797	0.7559	1.118	1.1549	0.9219	0.8784	1.3124
sucrose	Carbohydrate	Disaccharides and Oligosaccharides	1.1431	1.0361	1.3057	0.7719	1.0584	1.0463	0.7339	1.0587	1.1964	1.1754	1.5973	1.199	0.9082	1.1746	1.2749
acetyl CoA	Lipid	Fatty Acid Metabolism	0.5223	0.9013	1.1188	0.5223	0.8272	1.0094	0.9906	0.9605	1.026	0.6934	1.012	1.4992	1.1604	1.1284	1.1086
butyrylcarnitine	Lipid	Fatty Acid Metabolism (also BCAA Metabolism)	0.4154	0.2221	0.2221	0.2221	0.2221	0.8438	0.0743	0.4753	0.0743	0.0743	0.6939	1.6956	0.4385	0.2606	2.4091
propionylcarnitine	Lipid	Fatty Acid Metabolism (also BCAA Metabolism)	0.8662	0.9788	0.8535	0.9578	0.5792	1.0414	0.5741	0.6734	0.8302	0.5717	1.0186	1.0621	0.7397	0.7959	1.406
oleoylcarnitine	Lipid	Fatty Acid Metabolism(Acyl Carnitine)	0.2839	0.2839	0.2839	0.2839	0.2839	1.1612	0.5838	0.9726	1.2809	0.7807	0.788	1.0786	1.1937	0.7529	1.7557
palmitoylcarnitine	Lipid	Fatty Acid Metabolism(Acyl Carnitine)	0.2423	0.3604	0.8057	0.2423	0.2423	1.3103	0.781	0.994	1.3175	0.8239	0.7986	1.0701	1.3223	0.7463	1.7488
acetylcarnitine	Lipid	Fatty Acid Metabolism(Acyl Carnitine)	0.6607	0.775	0.8151	0.9144	0.379	1.1929	0.9417	0.9087	1.0032	0.8292	1.2382	1.2521	0.9212	0.9591	1.4401
2-hydroxyglutarate	Lipid	Fatty Acid, Dicarboxylate	1.1359	1.0328	0.997	1.4746	0.9717	0.829	0.5597	0.5276	0.7197	0.7295	0.8189	1.9419	0.7191	1.825	2.3853
methyl glucopyranoside (alpha + beta)	Xenobiotics	Food Component/Plant	0.8315	1.531	0.9165	1.2149	1.5675	0.8097	1.0929	0.7307	0.7172	0.8349	1.8483	1.3617	1.3593	1.0305	1.3132
fructose	Carbohydrate	Fructose, Mannose and Galactose Metabolism	0.5534	0.5218	0.4273	0.8459	0.7137	0.8907	0.8983	0.7431	0.81	0.9494	1.2305	1.3703	0.9988	0.8269	0.7886
gamma-glutamylglutamine	Peptide	Gamma-glutamyl Amino Acid	0.819	0.9412	0.5638	1.0289	0.813	1.1995	1.0888	1.1209	0.9885	1.0115	1.0304	1.0438	1.2105	0.9856	1.1811
glutamate, gamma-methyl ester	Amino Acid	Glutamate Metabolism	0.7828	0.8906	0.7037	1.1678	1.4662	0.9255	0.542	0.6755	0.9734	0.5929	1.5575	1.3506	0.9116	0.9856	1.0144
glutamate	Amino Acid	Glutamate Metabolism	0.8698	0.826	0.8737	1.0053	0.9051	1.0185	0.9042	0.9446	1.0333	0.9467	0.9885	0.9854	1.0115	0.9744	1.0634
glutathione, oxidized (GSSG)	Amino Acid	Glutathione Metabolism	0.1035	0.0421	0.4494	0.258	0.0421	0.808	0.8074	0.8415	0.9373	0.8643	0.9068	1.088	0.9838	1.0182	0.9425
glutathione, reduced (GSH)	Amino Acid	Glutathione Metabolism	0.6389	0.4515	0.7712	1.4035	0.67	1.2978	1.2922	0.9595	1.5196	1.1487	0.9301	1.6953	1.3574	1.5292	1.5439
homoserine	Amino Acid	Glycine, Serine and Threonine Metabolism	0.6465	0.5309	0.9794	1.0535	0.9259	1.119	0.4049	0.6339	0.6363	0.616	1	0.9283	1.2688	1.0248	0.966
betaine	Amino Acid	Glycine, Serine and Threonine Metabolism	0.5325	0.5794	0.5601	1.1612	1.0882	1.0283	0.8394	0.4768	0.5116	0.7212	0.9067	1.0104	1.0635	0.6792	0.9849
glucose	Carbohydrate	Glycolysis, Gluconeogenesis, and Pyruvate Metabolism	1.1358	0.9045	1.256	0.6645	1.0043	1.0414	0.7267	1.0896	1.1256	1.0975	1.5941	1.2799	0.8791	1.125	1.1695
glycerate	Carbohydrate	Glycolysis, Gluconeogenesis, and Pyruvate Metabolism	0.6933	0.8042	0.6597	0.8736	0.7896	0.9348	0.8353	0.9501	0.9954	0.901	1.0451	0.9705	0.984	0.9179	0.9486
scyllo-inositol	Lipid	Inositol Metabolism	0.8448	0.5806	0.8309	1.3043	1.4338	0.8707	1.0051	0.7709	1.0985	1.1409	1.0988	1.2103	1.0224	1.0925	1.2762
isovalerylcarnitine	Amino Acid	Leucine, Isoleucine and Valine Metabolism	0.382	0.5528	0.354	0.485	0.2644	0.5619	0.3656	0.3348	0.3738	0.3473	2.4583	2.6063	2.5408	1.941	5.6167
alpha-hydroxyisovalerate	Amino Acid	Leucine, Isoleucine and Valine Metabolism	0.7228	1.0393	0.5405	0.659	0.3635	0.6739	1.0546	1.1713	0.6648	0.7306	2.6241	1.2541	0.8085	1.0568	1.3754
ethylmalonate	Amino Acid	Leucine, Isoleucine and Valine Metabolism	0.9316	0.9961	0.7959	1.0848	1.0791	0.9979	0.7034	1.0239	0.9194	0.7587	1.0522	1.1707	1.0655	1.2275	2.0532
methylsuccinate	Amino Acid	Leucine, Isoleucine and Valine Metabolism	0.7074	0.9163	0.6598	1.034	1.0252	1.4236	0.9378	1.0267	0.9477	0.9568	1.3743	1.2584	1.1829	0.9492	1.7164
palmitoleate (16:1n7)	Lipid	Long Chain Fatty Acid	0.4308	0.707	0.9846	0.6023	0.8245	0.8088	0.8859	0.8627	1.1521	0.57	1.5204	0.8697	0.9763	0.7835	0.9594
palmitate (16:0)	Lipid	Long Chain Fatty Acid	0.597	0.9383	0.7042	0.8002	0.9332	0.8937	0.902	0.9965	1.0799	0.7797	1.2089	1.0035	0.9354	0.8803	0.92
N2-acetyllysine	Amino Acid	Lysine Metabolism	0.507	1	0.4785	1.0177	0.7882	0.8994	1.0147	0.757	0.8475	0.7252	1.0288	1.1206	1.1277	0.7704	0.9263
2-palmitoleoyl-GPC (16:1)*	Lipid	Lysolipid	0.1796	0.1796	0.1796	0.1796	0.1796	1.0014	0.8619	1.7818	1.6022	0.8198	1.1328	1.6708	1.3979	0.9986	1.1138
1-(1-enyl-oleoyl)-GPE (P-18:1)*	Lipid	Lysolipid	1.2123	0.868	1.4077	0.9782	1.0785	0.9944	0.9417	1.3469	1.3036	0.7196	0.8819	1.1358	0.8392	0.9647	1.0056
1-(1-enyl-palmitoyl)-GPE (P-16:0)*	Lipid	Lysolipid	1.0676	1.0908	1.0984	1.229	0.9765	0.9464	0.8236	1.3439	1.5418	0.7634	1.0536	0.7845	0.5931	0.9135	1.0633
1-stearoyl-GPS (18:0)*	Lipid	Lysolipid	1.1466	1.3254	1.0386	1.9079	1.0283	0.8842	0.4985	1.1308	1.0656	0.5826	0.9591	1.0782	0.7307	0.7593	0.6854
2-stearoyl-GPE (18:0)*	Lipid	Lysolipid	1.2927	0.6997	1.3613	1.0145	1	1.0289	2.0078	0.9146	3.0617	1.6129	0.7988	0.2309	0.9281	1.0209	1.7091
N-acetyltaurine	Amino Acid	Methionine, Cysteine, SAM and Taurine Metabolism	0.7258	0.7592	0.6976	1.1397	0.9212	0.9788	0.8528	1.1212	0.8832	0.9502	0.9224	1.0887	1.0965	1.0441	0.9257
taurine	Amino Acid	Methionine, Cysteine, SAM and Taurine Metabolism	0.8371	0.8245	0.769	1.1097	0.9634	0.8965	0.9213	1.0263	0.9968	0.9715	1.0414	1.0032	1.0185	1.0112	1.0125
N-formylmethionine	Amino Acid	Methionine, Cysteine, SAM and Taurine Metabolism	0.6016	1.0988	0.8624	1.1136	0.92	0.9635	0.9974	0.8318	1.0026	0.7559	0.9277	1.0115	1.0644	0.9429	1.0298
cystathionine	Amino Acid	Methionine, Cysteine, SAM and Taurine Metabolism	0.8819	1.0799	1.1759	1.1062	1.4866	1.7383	1.1123	0.9907	1.3811	1.3594	0.9301	0.8575	1.137	1.1674	1
cystine	Amino Acid	Methionine, Cysteine, SAM and Taurine Metabolism	0.948	1.4787	0.6141	1.1774	1.6199	0.748	0.3932	0.3242	0.865	0.9295	1.0705	0.132	0.132	0.132	0.7253
1-docosahexaenoylglycerol (22:6)	Lipid	Monoacylglycerol	0.3819	1.2188	0.8403	1	0.5432	1.0336	0.9213	0.8636	0.9588	0.5696	1.4439	2.4224	1.9366	0.937	0.9664
2-docosahexaenoylglcyerol*	Lipid	Monoacylglycerol	0.4402	1.039	0.7865	0.9287	0.5681	1.09	0.6959	0.6436	0.794	0.4492	1.3393	1.6924	1.2198	0.3555	0.91
trigonelline (N'-methylnicotinate)	Cofactors and Vitamins	Nicotinate and Nicotinamide Metabolism	0.966	1.0595	0.8182	1.3582	1	1.5113	1.0074	0.8624	0.7813	0.9594	2.3087	1.8157	1.306	0.9926	1.5095
UDP-glucose	Carbohydrate	Nucleotide Sugar	1.031	0.425	0.7971	0.9487	0.8892	1.2072	0.9476	1.0331	1.1338	0.8021	1.2723	1.3255	1.1453	1.0733	0.9554
UDP-galactose	Carbohydrate	Nucleotide Sugar	0.6467	0.3933	0.7201	1.2363	0.5726	1.0296	0.9476	0.929	1.0655	0.7748	0.8961	1.1778	1.1284	0.8523	1.0202
phosphate	Energy	Oxidative Phosphorylation	0.7766	0.9677	0.8018	1.0414	0.989	0.9876	0.8941	0.9175	0.9418	0.8626	0.9786	1.0204	1.0124	0.8972	1.0196
ribonate	Carbohydrate	Pentose Metabolism	0.315	0.8718	0.3266	1.1685	0.6411	0.9218	0.7851	0.8263	1.0367	0.7759	0.8269	0.8936	1.0884	0.7986	1.0031
palmitoyl-oleoyl-glycerophosphocholine (1)*	Lipid	Phosphatidylcholine (PC)	0.8871	0.8551	0.9974	0.8723	0.8764	1.1011	0.6735	0.7919	0.9097	0.6387	0.9994	1.0066	0.782	0.9545	1.1879
1-stearoyl-2-oleoyl-GPS (18:0/18:1)	Lipid	Phospholipid Metabolism	0.9617	0.9809	1.2362	0.9555	1.1032	1.3363	0.9538	0.9162	1.2848	0.7066	1.2049	1.2381	1.0206	1.4601	1.2871
cytidine 5'-diphosphocholine	Lipid	Phospholipid Metabolism	0.7585	0.5427	0.5427	1.3066	0.5427	1.0316	0.959	0.8053	0.9891	0.8126	0.8348	1.0109	1.1065	0.8521	1.0258
1-stearoyl-2-arachidonoyl-GPS (18:0/20:4)	Lipid	Phospholipid Metabolism	1.0571	1.0651	1.1068	1.105	1.1296	1.2222	0.9345	0.9823	1.2126	1.1823	1.0177	0.9601	0.9756	1.0374	0.8804
putrescine	Amino Acid	Polyamine Metabolism	0.9604	1.7349	1.0368	0.9361	1.3976	1.0097	1.0605	1.114	1	1.0405	0.7827	0.6408	0.9953	0.9388	0.8996
4-acetamidobutanoate	Amino Acid	Polyamine Metabolism	2.0898	1.1581	0.7569	1.9129	0.6448	1.3232	0.6088	2.3744	0.4433	0.8997	0.0735	0.9465	1	0.0735	1.3157
linolenate [alpha or gamma; (18:3n3 or 6)]	Lipid	Polyunsaturated Fatty Acid (n3 and n6)	0.4122	0.6462	1.1627	0.4375	0.9932	0.6383	0.9709	0.8361	1.0221	0.179	2.1149	0.9395	1.0013	0.774	1.0562
linoleate (18:2n6)	Lipid	Polyunsaturated Fatty Acid (n3 and n6)	0.5502	0.7599	1.2914	0.5958	1.0032	0.6981	0.8701	0.9824	1.2955	0.5516	1.7475	0.9881	1.0119	0.8823	1.0272
docosapentaenoate (n3 DPA; 22:5n3)	Lipid	Polyunsaturated Fatty Acid (n3 and n6)	0.3632	0.933	0.5218	0.8379	0.7331	0.8575	0.6761	0.7302	1.1136	0.6245	1.3231	1.0023	0.8067	0.6474	0.9977
docosahexaenoate (DHA; 22:6n3)	Lipid	Polyunsaturated Fatty Acid (n3 and n6)	0.5046	0.937	0.5385	0.7867	0.889	0.9275	0.6945	0.8472	1.0687	0.6102	1.0802	0.9837	0.8457	0.7982	1.0182
arachidonate (20:4n6)	Lipid	Polyunsaturated Fatty Acid (n3 and n6)	0.5968	0.8826	0.6047	0.799	0.8909	0.8378	0.8175	0.9485	1.1277	0.6569	1.0653	1.023	0.8422	0.7946	0.977
eicosapentaenoate (EPA; 20:5n3)	Lipid	Polyunsaturated Fatty Acid (n3 and n6)	0.4185	1.0514	0.5986	0.9501	0.8543	1.0025	0.692	0.9666	0.9605	0.6238	1.0594	0.9904	0.8355	0.7771	0.9975
methylphosphate	Nucleotide	Purine and Pyrimidine Metabolism	1.0136	0.6195	0.9608	1.1987	1.0791	0.951	0.3601	0.7177	1.049	0.5557	1.3015	1.6041	0.8007	1.1091	1.2787
allantoin	Nucleotide	Purine Metabolism, (Hypo)Xanthine/Inosine containing	0.6417	1.6353	0.8861	1.1634	0.9485	1.5566	0.9449	1.4182	1.0119	0.9881	1.8262	1.4995	1.2143	1.1366	1.4221
adenosine	Nucleotide	Purine Metabolism, Adenine containing	0.9538	0.7976	1.0268	1.6348	1.6698	0.2753	1.0898	0.6529	0.934	0.5135	1.066	2.4191	2.0405	1.3512	0.7485
adenosine 3',5'-cyclic monophosphate (cAMP)	Nucleotide	Purine Metabolism, Adenine containing	0.4359	1.0095	0.5827	0.8458	0.8799	1.1029	0.9228	0.9842	1.08	0.8138	0.7618	1.3573	1.1325	0.9925	0.9585
cytidine 5'-monophosphate (5'-CMP)	Nucleotide	Pyrimidine Metabolism, Cytidine containing	0.2763	0.4166	0.2763	1.4849	0.9386	0.3704	0.947	1.2108	0.8249	0.5541	1.5329	1.3435	0.9057	0.8993	0.6142
cytidine	Nucleotide	Pyrimidine Metabolism, Cytidine containing	0.988	0.5205	1.0094	0.7429	0.5855	1.2662	0.7665	0.6935	1.1175	1.2069	0.9888	1.0655	1.2209	0.8409	1.7588
orotidine	Nucleotide	Pyrimidine Metabolism, Orotate containing	0.5766	1.0577	0.6518	1.0761	0.777	1.033	0.9176	0.9036	0.9289	0.8937	1.0715	1.0914	0.9743	0.9232	1.4063
orotate	Nucleotide	Pyrimidine Metabolism, Orotate containing	0.7751	1.2294	0.702	1.0343	1.1733	1.2514	1.0337	0.9886	0.9581	0.864	1.358	1.2301	1.0966	0.8942	1.385
N-acetyl-beta-alanine	Nucleotide	Pyrimidine Metabolism, Uracil containing	0.8892	1.0325	0.2524	0.9996	1.2233	1.1509	0.96	1.0619	1.3032	1.4184	1.7184	1.3248	1.0253	1.5488	2.019
beta-alanine	Nucleotide	Pyrimidine Metabolism, Uracil containing	0.8398	0.769	0.6211	1.658	1.0753	0.8078	0.859	0.7285	0.8459	0.7803	0.843	1.2823	1.1475	1.3286	0.953
uridine	Nucleotide	Pyrimidine Metabolism, Uracil containing	0.6656	0.8238	0.8912	1	1.0081	0.93	0.9297	0.835	1.0081	0.9453	0.9618	1.0513	1.0263	0.9265	1.0805
riboflavin (Vitamin B2)	Cofactors and Vitamins	Riboflavin Metabolism	0.4793	0.4793	0.4793	0.5853	0.8737	1.3831	0.5873	0.7127	0.8683	0.6937	0.5689	0.8965	1.2899	0.8597	1.0577
stearoyl sphingomyelin (d18:1/18:0)	Lipid	Sphingolipid Metabolism	0.9822	0.7308	0.9715	0.7572	0.9448	1.0968	0.3662	0.487	0.7668	0.4944	1.3441	1.0486	0.7425	1.1438	1.0482
cholestanol	Lipid	Sterol	1.0335	1.0283	0.8462	1.3636	1.1192	1.3353	2.1483	1.2746	0.7811	1.6613	0.5593	0.9	1.2357	1.0084	0.7811
cholesterol	Lipid	Sterol	1.0305	0.9873	0.9398	1.0004	0.9422	1.7266	2.2241	1.3473	0.7979	2.1308	0.6181	0.7806	1.0901	0.7074	0.8507
campesterol	Lipid	Sterol	0.9018	1.0647	1.0318	0.9503	1.5452	2.8366	3.6844	1.7913	0.6967	2.1612	0.5398	0.8846	0.8876	0.5398	0.718
isocitrate	Energy	TCA Cycle	0.2656	0.2656	0.2656	0.9422	0.2656	0.9558	0.8985	1.1439	1.2283	0.9808	1.2568	1.2255	1.2867	1.0192	1.3205
alpha-ketoglutarate	Energy	TCA Cycle	0.7831	0.8715	0.7451	0.9988	0.8292	0.927	0.8492	0.8191	1.113	0.9082	1.1602	1.0567	0.997	0.9879	1.0822
C-glycosyltryptophan	Amino Acid	Tryptophan Metabolism	0.8843	0.8486	0.8293	1.0337	0.9328	0.9067	0.9537	0.9879	0.9625	0.8441	0.8992	1.1126	1.052	0.9279	1.0995
trans-4-hydroxyproline	Amino Acid	Urea cycle; Arginine and Proline Metabolism	0.2239	0.2239	0.2239	0.6556	0.2239	1.1645	0.6944	0.8451	0.9408	0.972	0.9318	0.9903	1.2111	1.211	1.4687
urea	Amino Acid	Urea cycle; Arginine and Proline Metabolism	1.0848	0.8134	0.8884	0.9436	1.2588	1.2416	0.9808	1.2744	0.8234	0.8278	1.722	1.1241	1.4591	1.014	1.4263
2'-deoxyuridine	Nucleotide	Pyrimidine Metabolism, Uracil containing	0.8937	2.0004	1.1285	1.2774	0.9828	0.7105	0.8181	1.5486	0.8315	0.8191	0.7632	1.0611	1.0013	0.9987	0.7056
gamma-glutamylglutamate	Peptide	Gamma-glutamyl Amino Acid	0.7588	0.3839	0.7548	1.084	0.7122	1.1783	1.0344	0.9754	1.0909	1.0512	0.9173	0.9137	1.1971	0.9559	1.1984
adrenate (22:4n6)	Lipid	Polyunsaturated Fatty Acid (n3 and n6)	0.4226	0.8677	0.4468	0.6408	0.5948	0.9539	0.9319	0.9325	1.0461	0.6402	1.4035	0.8931	0.8977	0.7252	0.7798
10-nonadecenoate (19:1n9)	Lipid	Long Chain Fatty Acid	0.5354	0.8912	0.6288	0.7013	0.8141	0.706	1.0139	0.9321	1.0986	0.671	1.2606	0.8718	0.9125	0.8121	0.822
pyruvate	Carbohydrate	Glycolysis, Gluconeogenesis, and Pyruvate Metabolism	0.927	0.7234	0.8224	1.0306	1.0997	1.3647	0.876	0.7381	0.968	0.9627	0.7813	1.1504	1.3365	0.9766	1.4139
1-palmitoyl-GPE (16:0)	Lipid	Lysolipid	1.0193	1.1831	1.058	1.4825	0.9362	0.9382	0.5301	1.1696	1.0183	0.672	1.0186	0.9952	0.6746	0.7178	0.8815
1,5-anhydroglucitol (1,5-AG)	Carbohydrate	Glycolysis, Gluconeogenesis, and Pyruvate Metabolism	0.7285	1.9445	0.8869	1.0436	1.1412	0.3982	1.1141	1.1266	1.042	1.0429	1.1583	1.2087	1.2278	1.2624	1.2034
taurocholate	Lipid	Primary Bile Acid Metabolism	0.0665	1.704	1.2665	0.0665	0.3805	0.2655	1.9415	0.0806	2.2525	0.065	4.6684	1.2332	0.0337	4.7019	0.7668
pyridoxal	Cofactors and Vitamins	Vitamin B6 Metabolism	0.9938	0.8705	0.7807	1.3303	1.1217	0.8564	1.0422	0.8542	1.2727	0.9958	0.9768	0.7492	0.8318	0.9954	1.0042
1-methylimidazoleacetate	Amino Acid	Histidine Metabolism	1.2503	0.975	0.7568	2.063	0.9952	1.7455	1.1088	0.6427	0.7812	0.9923	0.4833	0.7769	1.2131	0.8407	1.1055
thymidine	Nucleotide	Pyrimidine Metabolism, Thymine containing	0.6787	1.3962	1.3023	1.8283	0.8551	0.9667	0.7999	1.1968	1.0498	0.9372	0.7952	0.96	1.1083	0.9962	0.8767
cytidine 5'-monophospho-N-acetylneuraminic acid	Carbohydrate	Nucleotide Sugar	0.7541	1.0631	0.568	1.23	0.8784	1.0041	0.9619	0.9792	0.9993	0.9404	0.9649	1.1939	1.2174	0.8822	0.987
UDP-N-acetylglucosamine	Carbohydrate	Nucleotide Sugar	0.7354	0.9278	0.5437	1.2581	0.7339	1.0727	0.926	0.9686	0.9881	0.9598	0.8596	1.206	1.1677	0.8712	1.0571
urate	Nucleotide	Purine Metabolism, (Hypo)Xanthine/Inosine containing	1.0994	1.6538	0.781	1.5412	1	2.2001	0.888	1.4519	1.3058	1.05	0.6824	1.001	1.1568	0.8459	1.5435
glycerophosphorylcholine (GPC)	Lipid	Phospholipid Metabolism	0.899	0.4376	0.9	1.6157	0.9847	0.9199	0.8672	1.0129	1.1948	1.1439	0.9499	1.24	0.9164	1.3204	1.4299
pipecolate	Amino Acid	Lysine Metabolism	0.9942	1.5508	0.7557	1.2974	0.8831	1.2088	0.8195	1.1418	1.2116	1.0471	2.4639	1.3418	1.0343	1.4083	1.0297
dihomo-linoleate (20:2n6)	Lipid	Polyunsaturated Fatty Acid (n3 and n6)	0.476	0.8991	0.5455	0.7273	0.777	0.8171	0.979	0.9359	1.021	0.6155	1.3492	0.8985	0.9115	0.7798	0.7432
choline	Lipid	Phospholipid Metabolism	0.8161	0.6637	0.8385	0.9192	1.0035	1.0007	0.9178	0.9057	0.9756	1.0223	0.8896	0.8655	1.0213	0.9993	1.0966
glycine	Amino Acid	Glycine, Serine and Threonine Metabolism	1.0993	1.2995	1	1.213	1.1376	1.0366	0.9535	0.8087	1.1682	1.0143	0.7652	0.975	1.0018	0.9982	1.1518
malate	Energy	TCA Cycle	0.8798	0.829	0.7472	1.0153	0.9128	1.1196	0.8513	1.0042	1.0366	0.9183	1.0016	0.9805	1.1064	0.9043	0.9569
hydroxybutyrylcarnitine*	Lipid	Fatty Acid Metabolism(Acyl Carnitine)	0.4195	1.1256	0.6258	1.0708	1.2454	1.0935	0.8961	0.8228	0.4028	0.8059	0.6477	0.9563	0.9719	1.2529	1.4421
flavin adenine dinucleotide (FAD)	Cofactors and Vitamins	Riboflavin Metabolism	0.8318	1.0216	0.7396	1.2056	1.0711	1.0008	0.9084	0.9481	1.0172	0.8666	0.9992	1.1123	0.9728	0.9943	1.015
5-oxoproline	Amino Acid	Glutathione Metabolism	0.9995	1.6025	0.753	1.4559	1.2118	1.2721	1.1332	1.0003	1.0862	1.0958	0.9997	0.9086	1.13	0.9656	1.2345
1-arachidonylglycerol (20:4)	Lipid	Monoacylglycerol	0.7571	1.7546	1.2975	1.0669	1.1053	0.8341	0.9513	0.9464	1.0487	0.6673	1.4255	2.0838	2.1613	0.7005	0.8424
ribitol	Carbohydrate	Pentose Metabolism	0.4783	0.5807	0.4783	0.6387	1.0873	1.3096	0.356	0.356	0.6477	0.6302	0.356	1.3261	1	0.8118	0.8942
4-hydroxyphenylpyruvate	Amino Acid	Phenylalanine and Tyrosine Metabolism	0.5156	0.5156	0.5156	0.9155	0.5156	0.3101	0.4132	0.7482	0.5754	0.9968	1.1304	1.1502	1.1209	0.3101	0.4878
spermidine	Amino Acid	Polyamine Metabolism	0.997	0.5858	0.8282	2.029	1.4762	1.0005	1.0412	0.732	1.2871	0.6992	0.9028	0.9717	0.9733	0.7635	0.9163
2-hydroxy-3-methylvalerate	Amino Acid	Leucine, Isoleucine and Valine Metabolism	1.2659	0.4435	0.4435	0.4435	0.4435	1.0676	1.1959	0.8911	0.7342	0.5248	3.1756	1.533	0.5248	0.5248	1.0443
homostachydrine*	Xenobiotics	Food Component/Plant	0.9585	0.9478	0.7958	1.1655	1.2286	0.9891	1.0788	0.7054	0.6644	0.7339	2.0534	1.3808	1.0448	0.6413	1.0046
methionine sulfoxide	Amino Acid	Methionine, Cysteine, SAM and Taurine Metabolism	0.9189	1.0005	1	0.9467	0.718	1.0122	0.9423	0.5954	0.9878	0.9259	0.8555	1.3756	1.6537	0.6113	1.1786
3-phosphoglycerate	Carbohydrate	Glycolysis, Gluconeogenesis, and Pyruvate Metabolism	0.8756	1.3325	1	0.7985	1.5441	1.2952	0.5101	0.9489	0.9286	0.943	1.9109	1.1553	0.71	1.1358	1.4596
N-acetylaspartate (NAA)	Amino Acid	Alanine and Aspartate Metabolism	0.3812	1.1284	0.8462	1.4323	0.9872	0.8969	0.9543	0.7905	0.9929	0.9252	1.0181	1.0212	0.9888	0.9963	1.1304
thymol sulfate	Xenobiotics	Food Component/Plant	1.1902	1	4.0938	1.0955	2.153	4.5838	1.5523	0.975	1.7387	0.9809	0.9688	1.8972	7.1827	1.4826	6.3971
4-hydroxy-nonenal-glutathione	Amino Acid	Glutathione Metabolism	0.9457	0.346	1.3786	1.0418	0.5283	0.6767	0.5643	1.3106	0.872	0.7274	1.5718	1.2745	1.3019	0.3894	0.9758
phenylalanine	Amino Acid	Phenylalanine and Tyrosine Metabolism	0.8728	1.3144	0.7274	1.0563	1.1573	1.083	0.918	0.9177	1.1236	1.0572	0.8974	0.994	0.9634	0.8887	1.0387
homocarnosine	Peptide	Dipeptide Derivative	1.0367	1.0732	0.754	0.9663	0.9409	0.9398	1.0548	0.9663	1.068	0.9194	1.2688	0.9928	1.0804	0.8983	1.0154
guanidinoacetate	Amino Acid	Creatine Metabolism	1.0223	0.3774	1.1275	1.48	1.6375	1.1324	0.9898	1.0102	1.0624	0.9643	0.7894	0.9389	0.9801	0.9711	1.0874
spermine	Amino Acid	Polyamine Metabolism	1	0.1618	0.3168	5.8363	2.7778	0.102	1.0165	0.1376	1.3028	0.3105	0.9185	0.822	0.4682	0.0798	0.9835
isoleucine	Amino Acid	Leucine, Isoleucine and Valine Metabolism	0.9816	1.3603	0.8123	1.2346	1.3289	1.2305	0.8447	0.899	1.114	0.9851	0.8177	1.0149	1.0424	0.8486	1.1758
pantothenate	Cofactors and Vitamins	Pantothenate and CoA Metabolism	0.7801	0.9221	0.6521	0.997	0.9742	0.6425	0.9226	0.9235	1.0227	0.8301	1.3078	1.0574	1.0068	0.8201	0.7485
sphingosine	Lipid	Sphingolipid Metabolism	0.4598	0.5248	1.283	0.1029	0.1029	1.0725	1.0613	1.1328	1.45	0.8496	0.9127	0.9158	1.2508	0.7974	1.0483
palmitoyl sphingomyelin (d18:1/16:0)	Lipid	Sphingolipid Metabolism	1.2819	1.1555	1.4182	0.8589	1.5435	1.2556	0.4603	0.5268	0.9972	0.4603	2.208	1.1415	0.6476	1.1295	1.4501
stearate (18:0)	Lipid	Long Chain Fatty Acid	0.6333	0.8849	0.6685	0.7979	0.8993	0.8053	0.9627	0.9493	1.0422	0.7629	1.1	0.8626	0.9364	0.8051	0.8511
N6-acetyllysine	Amino Acid	Lysine Metabolism	0.4101	0.4145	0.6907	1.2647	0.8397	1.1549	0.7758	0.7981	0.8495	0.7141	0.6924	1.137	1.0988	0.7278	0.9637
asparagine	Amino Acid	Alanine and Aspartate Metabolism	0.9855	1.3581	0.8471	1.3137	1.1634	1.0657	0.9036	0.8798	1.0233	0.9783	0.7892	1.0217	1.0615	0.9035	1.0749
carnitine	Lipid	Carnitine Metabolism	0.8308	1.2171	0.8212	1.0609	0.9931	1.1375	1.0021	0.9313	1.033	1.0162	1.0981	1.0694	0.995	0.9452	1.5962
2-arachidonoylglycerol (20:4)	Lipid	Monoacylglycerol	0.7006	1.8377	1.2401	1.3052	1.0642	1.0667	0.8459	0.8317	1.059	0.6483	1.3533	2.0108	1.912	0.647	0.941
palmitoyl-linoleoyl-glycerophosphoinositol (1)*	Lipid	Phosphatidylinositol (PI)	0.9801	1.1294	0.5886	1.8038	1.0606	1.0353	0.9966	1.2047	0.8729	0.8527	0.8887	1.1358	1	0.7759	0.8598
fumarate	Energy	TCA Cycle	0.7489	0.8809	0.805	1.158	0.9625	1.048	0.8729	0.8486	0.9863	0.7775	0.9199	1.0209	1.0137	0.8871	0.9483
13-HODE + 9-HODE	Lipid	Fatty Acid, Monohydroxy	0.7609	0.9472	1.333	0.7985	0.883	0.9436	0.6988	1.0454	1.245	0.4579	1.0276	0.9418	0.968	1.0819	0.9724
1,2-dipalmitoylglycerol	Lipid	Diacylglycerol	0.8134	0.2382	0.9389	1.0761	1.3187	0.9951	1.0049	1.0731	0.3147	0.3147	0.4525	1.1271	0.8328	0.3147	0.3147
alpha-tocopherol	Cofactors and Vitamins	Tocopherol Metabolism	0.7603	1.1219	0.2869	1.8503	1.2623	1.3132	1.4719	0.8586	0.6736	1.1582	0.216	1.3076	0.9766	0.4924	1.1642
guanosine	Nucleotide	Purine Metabolism, Guanine containing	0.6105	0.92	0.6991	1.6624	1.0278	0.8371	0.9313	0.8814	1.0316	0.8745	0.9724	1.1023	1.1039	0.9536	1.0586
N-acetylalanine	Amino Acid	Alanine and Aspartate Metabolism	0.8272	1.1887	0.4916	0.7255	0.8892	0.9856	1.3985	0.9162	1.0737	0.9216	0.8561	0.7227	1.0144	0.7702	0.9054
N-acetylmethionine	Amino Acid	Methionine, Cysteine, SAM and Taurine Metabolism	0.9857	1.6897	0.8727	0.8385	1.5103	1.1098	1.0955	0.8746	1.0327	0.9667	0.5564	1.0054	0.9454	0.9946	1.2846
aspartate	Amino Acid	Alanine and Aspartate Metabolism	0.9505	0.817	0.924	1.0071	0.9952	0.9943	1.0795	0.8835	1.0057	0.9813	0.8422	1.0175	1.0956	1.0336	1.0777
phosphoenolpyruvate (PEP)	Carbohydrate	Glycolysis, Gluconeogenesis, and Pyruvate Metabolism	0.8316	1.2815	1.0092	0.8138	1.5592	1.1939	0.5438	0.9926	0.8555	0.9951	2.0573	1.1871	0.6866	1.0049	1.3113
N-acetylglutamate	Amino Acid	Glutamate Metabolism	1.058	1.0279	1.0117	0.9753	1.1611	0.9879	1.0116	0.7116	1.021	0.9456	1.0905	1.0776	0.9996	0.9197	1.1037
phosphopantetheine	Cofactors and Vitamins	Pantothenate and CoA Metabolism	1.1651	1.4668	1.5298	0.982	1.9606	1.5713	0.6262	0.6153	1.0968	1.3454	0.378	1.0139	1.4434	0.6417	1.4759
serine	Amino Acid	Glycine, Serine and Threonine Metabolism	0.8597	1.2086	0.8741	1.0692	1.1808	1.0964	0.8506	0.8603	1.0116	0.9963	0.7857	0.8733	1.0037	0.8811	1.1186
docosapentaenoate (n6 DPA; 22:5n6)	Lipid	Polyunsaturated Fatty Acid (n3 and n6)	0.578	1.3286	0.7084	1.0189	0.8121	0.9968	0.8294	0.8104	1.0032	0.5499	1.3752	0.9498	0.8139	0.4583	2.5001
3-(4-hydroxyphenyl)lactate	Amino Acid	Phenylalanine and Tyrosine Metabolism	0.869	1.8193	0.7241	0.9985	0.4877	0.916	1.0902	0.8417	0.9843	1.0966	0.9533	1.1691	0.7307	0.7734	0.6209
sorbitol	Carbohydrate	Fructose, Mannose and Galactose Metabolism	0.601	0.8309	0.5576	1.6115	1.0637	1.0036	1.2153	0.9941	1.0553	0.7136	0.9524	1.6892	0.9109	1.5132	0.736
succinylcarnitine	Energy	TCA Cycle	0.6942	1.0959	0.808	1	0.9645	1.2194	0.3805	1.1062	0.5411	0.3305	0.6907	1.6147	1.1771	0.6853	0.8378
indolelactate	Amino Acid	Tryptophan Metabolism	0.5758	2.8983	0.5818	0.5859	0.6011	2.0701	1.3185	0.6953	0.918	0.9858	1.1929	1.4146	1.0142	0.9054	3.7381
gamma-glutamylphenylalanine	Peptide	Gamma-glutamyl Amino Acid	0.6407	0.722	0.4376	1.4974	1.1843	1.5911	1.2183	1.0714	1.0752	1.3271	0.7503	0.7242	1.1642	0.9286	1.1562
nicotinamide	Cofactors and Vitamins	Nicotinate and Nicotinamide Metabolism	0.8909	0.8876	0.8537	1.1631	1.066	1.0603	0.8856	0.8983	0.9651	0.8498	0.9194	1.08	1.0745	0.8842	1.0324
erucate (22:1n9)	Lipid	Long Chain Fatty Acid	0.5627	0.7696	0.6286	0.7361	0.7283	0.7873	1.1309	0.9761	0.9921	0.5097	1.3894	0.7016	1.0079	0.8021	0.6659
pseudouridine	Nucleotide	Pyrimidine Metabolism, Uracil containing	0.748	0.5501	0.6591	1.48	0.9854	1.0119	0.8437	1.0575	1.0115	0.8374	0.9879	1.1064	0.9885	0.9151	0.9706
3-indoxyl sulfate	Amino Acid	Tryptophan Metabolism	1.3034	0.6752	0.9772	1.2259	0.4961	2.1757	1.0336	1.2281	0.9051	0.9664	2.8531	2.0638	1.6096	0.7238	0.3761
ribose	Carbohydrate	Pentose Metabolism	0.9601	0.6768	0.7709	1.2702	1.0091	1.4082	0.8386	0.7659	1.0496	0.9504	0.8282	0.8372	0.8711	0.8333	1.1005
threonate	Cofactors and Vitamins	Ascorbate and Aldarate Metabolism	1.0956	1.4542	0.7652	1.6641	1.4831	1.0712	0.9925	1.0558	1.0147	0.9923	0.9555	1.1912	1.1567	1.0075	1.0753
adenosine 3',5'-diphosphate	Nucleotide	Purine Metabolism, Adenine containing	0.7028	1.1581	1.6752	0.3941	1.1785	1.1414	0.7487	1.0237	1.1601	0.9763	2.2425	1.0493	1.2715	0.6734	1.075
2'-deoxyguanosine	Nucleotide	Purine Metabolism, Guanine containing	0.7825	0.704	1.1392	2.0687	0.6673	1.1828	0.6034	0.9477	1.0221	0.6818	0.9253	0.45	0.8176	0.9949	1.0051
S-adenosylmethionine (SAM)	Amino Acid	Methionine, Cysteine, SAM and Taurine Metabolism	1.0137	1.1651	1.2285	1.2021	0.7101	1.1666	0.9095	0.8219	0.9105	1.0885	1.1013	1.1807	1.101	0.9618	1.0382
glycerol 3-phosphate	Lipid	Glycerolipid Metabolism	0.8846	0.612	0.8202	1.0681	0.8619	0.9531	1.0041	0.9245	1.0396	1.2009	0.8683	0.8188	1.058	1.0878	1.2305
ribose 5-phosphate	Carbohydrate	Pentose Phosphate Pathway	0.7674	0.9988	1.1475	0.9372	1.4762	1.0575	0.6763	0.8693	0.7896	0.9459	0.9365	1.2185	1.0273	1.0232	0.9768
1-palmitoleoyl-GPC (16:1)*	Lipid	Lysolipid	0.9717	1.6075	0.7329	1.9294	0.759	1.2725	0.9427	1.5388	1.4289	0.8463	1.0092	1.3873	1.3158	0.532	0.9841
gamma-glutamylleucine	Peptide	Gamma-glutamyl Amino Acid	1.0368	1.1906	0.8499	1.7492	1.1201	1.5759	1.0297	1.0656	1.1164	1.0529	0.8332	0.9703	1.3523	0.8869	1.3045
glutarylcarnitine (C5)	Amino Acid	Lysine Metabolism	1.0415	1.4976	1.2838	2.4676	0.9822	1.1512	1.0186	0.3661	1.0138	0.9862	0.4932	0.6562	1.2561	1.022	1.4951
leucylglycine	Peptide	Dipeptide	0.1887	0.5024	0.1887	2.5848	2.7772	1.3832	0.6493	1.0652	1.1579	0.9092	0.6284	1.968	1.7092	1.5212	1.2879
aconitate [cis or trans]	Energy	TCA Cycle	0.9356	0.8559	0.7488	1.3395	1.2402	1.1486	0.9583	1.0426	1.0454	0.9609	0.9462	1.0656	1.1083	1.0979	1.1807
pyroglutamine*	Amino Acid	Glutamate Metabolism	0.8426	1.3121	0.5533	0.9917	0.8695	0.7255	1.1769	1.0363	1.0598	0.95	1.1092	1.0785	1.0131	0.9947	0.8709
1-stearoyl-GPI (18:0)	Lipid	Lysolipid	1	1.4068	0.9884	1.9748	1.0563	0.9812	0.5922	1.1301	1.1615	0.4924	0.9717	1.1607	1.0093	0.8687	0.8408
gulonic acid*	Cofactors and Vitamins	Ascorbate and Aldarate Metabolism	0.8527	1	0.7444	1.262	1.0917	1.2397	0.7694	0.971	1.086	0.894	0.8496	1.0188	1.1125	0.9812	1.4314
S-adenosylhomocysteine (SAH)	Amino Acid	Methionine, Cysteine, SAM and Taurine Metabolism	0.7851	1.1313	0.641	1.2931	1.2365	1.1246	0.9697	0.9077	1.0159	0.9123	0.7419	0.9301	1.011	0.9353	1.0717
tauro-beta-muricholate	Lipid	Primary Bile Acid Metabolism	0.0509	3.7327	2.623	0.071	0.3772	0.1869	1.6279	0.1158	1.9553	0.0411	2.0488	1	0.0411	4.9921	0.9976
docosadienoate (22:2n6)	Lipid	Polyunsaturated Fatty Acid (n3 and n6)	0.4569	1.1509	0.4594	0.9494	0.632	0.8551	0.9482	0.8598	0.928	0.3606	1.4486	1.0037	1.2573	0.3378	0.607
1-dihomo-linolenylglycerol (alpha, gamma)	Lipid	Monoacylglycerol	1.0114	1.006	1.2818	0.8091	1.0023	0.3041	2.0166	0.0864	3.5146	0.9796	1.5289	0.0653	1.2743	1	0.6944
4-guanidinobutanoate	Amino Acid	Guanidino and Acetamido Metabolism	0.871	0.5811	1	1.4059	1.0571	1.3825	0.9384	0.7304	0.9925	0.9186	1.0604	1.1111	0.9655	0.8825	1.3179
inositol 1-phosphate (I1P)	Lipid	Inositol Metabolism	0.8471	1.2751	0.5739	1.0872	0.8495	0.8123	0.9649	0.9966	1.0862	1.0181	1.181	1.0972	1.1051	0.853	0.8543
6-phosphogluconate	Carbohydrate	Pentose Phosphate Pathway	0.7071	1.2682	0.9883	1.3042	1.3655	1.3197	0.9461	1.2839	1.4099	1.1305	1.347	1.8045	0.9495	1.0891	1.2788
sphingomyelin (d18:1/18:1, d18:2/18:0)	Lipid	Sphingolipid Metabolism	1.0403	0.6938	0.8747	0.9587	0.8407	0.9086	0.5119	0.5119	0.5119	0.5119	1.4466	0.5119	0.6819	0.7617	0.9314
2-palmitoyl-GPC (16:0)*	Lipid	Lysolipid	0.9724	1.3179	0.6639	1.2549	0.9083	1.3938	1.506	0.9863	1.8786	1.375	0.9104	0.9346	1.6066	0.6439	1.2968
1-methylhistamine	Amino Acid	Histidine Metabolism	0.9891	1.2074	1.1788	1.6537	1.0146	1	0.9886	1.1957	1.4333	1.1153	1.2248	0.8881	1.1032	1.3463	0.9219
chiro-inositol	Lipid	Inositol Metabolism	0.6861	0.6542	0.4884	1.6095	0.6054	2.3604	0.8119	0.8281	0.5061	1	0.5061	1.1331	1.3579	0.8343	2.1697
leucine	Amino Acid	Leucine, Isoleucine and Valine Metabolism	0.9735	1.2385	0.8418	1.1337	1.2534	1.213	0.8599	0.8737	1.1244	1.0062	0.8349	0.9938	1.0729	0.8651	1.192
creatine	Amino Acid	Creatine Metabolism	0.8923	0.8752	0.8637	1.1768	1.0568	1.0034	0.896	0.9835	0.995	0.9017	0.9966	1.0163	1.0222	0.8935	1.0364
ribose 1-phosphate	Carbohydrate	Pentose Phosphate Pathway	0.6404	1.1063	1.2084	1.0998	0.9602	1.0809	0.75	0.8592	1.0049	0.7698	0.8507	1.0014	0.9986	0.8214	0.8134
salicylate	Xenobiotics	Drug	1.8096	2.2796	1.4705	1.648	1.9185	1.656	1.139	0.9476	0.7748	1.0448	1.3852	1.3577	1.4078	0.7553	1.6836
gamma-aminobutyrate (GABA)	Amino Acid	Glutamate Metabolism	0.9583	0.9628	0.7408	1.4461	1.0431	0.901	1.1508	0.9002	0.8784	0.8217	0.8739	1.1139	1.2117	0.9546	1.0494
N6-succinyladenosine	Nucleotide	Purine Metabolism, Adenine containing	0.8681	0.9504	0.6667	1.4199	0.9638	0.9662	0.9638	0.9021	1.0107	0.7977	0.9415	0.9893	0.7043	0.959	0.8869
eicosenoate (20:1)	Lipid	Long Chain Fatty Acid	0.5022	0.7494	0.6308	0.6369	0.7552	0.8019	1.0446	0.7921	1	0.5145	1.0863	0.6724	1.0388	0.6736	0.6433
2-oleoylglycerol (18:1)	Lipid	Monoacylglycerol	0.8873	0.8849	1.2933	0.9692	1.2178	0.9235	1.3102	0.2494	2.4015	1.0791	1.136	0.2231	1.0245	0.8826	1.4298
catechol sulfate	Xenobiotics	Benzoate Metabolism	1.8591	1.9568	0.9508	1.2096	1.8883	3.4724	0.6887	0.2777	1.3048	0.4465	3.1157	2.7577	2.9034	0.5027	0.2234
2-linoleoylglycerol (18:2)	Lipid	Monoacylglycerol	0.3426	2.1044	1.1427	1.6213	0.3669	0.6506	1.7853	0.3509	2.2326	1.7742	1.4686	0.1981	0.8199	0.9937	1.5387
nicotinamide adenine dinucleotide (NAD+)	Cofactors and Vitamins	Nicotinate and Nicotinamide Metabolism	1.2544	1.1185	0.694	1.3363	1.0487	1.0051	0.6436	0.9198	0.7764	0.8385	0.6831	1.3037	0.9949	1.031	1.2559
coenzyme A	Cofactors and Vitamins	Pantothenate and CoA Metabolism	0.8419	1.239	1.4997	0.6914	1.6704	1.0499	1.343	0.6397	1.2375	1.2966	0.9079	1.2035	0.9801	1.4069	1.9987
3-hydroxyisobutyrate	Amino Acid	Leucine, Isoleucine and Valine Metabolism	0.7198	1.0163	0.8416	0.8753	0.8658	1.3848	0.9596	1.3024	1.2008	0.7502	0.8868	0.9392	1.0215	1.3059	1.1454
threonine	Amino Acid	Glycine, Serine and Threonine Metabolism	0.898	1.0779	0.9756	1.0092	1.3866	1.3484	0.8871	0.9871	0.9906	1.0025	0.8439	0.9975	1.3531	0.891	1.8722
alanine	Amino Acid	Alanine and Aspartate Metabolism	0.8274	1.1434	0.8436	1.0199	1.2136	1.2458	0.8748	0.8411	0.919	0.975	0.8863	0.9306	1.156	1.025	1.2177
dihomo-linolenate (20:3n3 or n6)	Lipid	Polyunsaturated Fatty Acid (n3 and n6)	0.4618	0.9452	0.3726	0.8468	0.6764	0.7643	0.924	0.9536	1.1425	0.5944	1.1579	0.7995	0.7994	0.7431	0.7009
margarate (17:0)	Lipid	Long Chain Fatty Acid	0.6578	1.0001	0.8017	0.8618	0.9058	0.8398	1.0406	1.0347	1.01	0.8988	1.2888	0.99	0.7617	0.8485	0.9474
N-delta-acetylornithine	Amino Acid	Urea cycle; Arginine and Proline Metabolism	0.9618	2.6455	0.3237	0.9357	0.6785	0.5739	1.1011	1.5299	1.3345	0.9528	2.5628	1.516	0.7708	1.1888	0.7018
1-oleoyl-GPI (18:1)*	Lipid	Lysolipid	0.5099	1.364	1.0313	2.7626	0.519	0.4674	0.4416	1.1245	1.2015	0.1415	1.014	0.982	0.9074	0.5862	0.5254
5,6-dihydrouracil	Nucleotide	Pyrimidine Metabolism, Uracil containing	0.4197	1.2412	0.7504	0.9885	0.6771	1.2864	0.8538	1.0294	1.1569	0.8998	0.7364	0.9355	1.1904	0.97	1.1705
cis-vaccenate (18:1n7)	Lipid	Long Chain Fatty Acid	0.9073	0.7979	0.912	0.9632	0.6589	0.76	1.0453	0.9945	0.8935	0.8067	0.7877	1.0135	1.1082	0.9287	0.7535
1-arachidonoyl-GPI (20:4)*	Lipid	Lysolipid	0.5759	1.6223	0.9325	2.3167	1.6432	0.7392	0.6951	1.0655	1.0238	0.3985	0.7921	1.2687	0.9782	1.0127	0.8841
isobutyrylcarnitine	Amino Acid	Leucine, Isoleucine and Valine Metabolism	1	1.0247	0.5981	0.767	0.5981	1.3504	0.6253	0.7752	0.8632	0.7641	0.7162	0.9104	1.0417	0.6113	1.3089
1-linoleoylglycerol (18:2)	Lipid	Monoacylglycerol	0.2272	1.4369	1.976	0.6706	0.2272	0.4097	1.6059	0.4594	2.6289	1.4623	1.2998	0.1965	0.9684	1.0316	1.1993
N-acetylglutamine	Amino Acid	Glutamate Metabolism	0.6906	2.2944	0.5738	0.7506	0.891	0.9702	1.1232	0.9507	1.0926	0.9772	1.5139	1.2245	1.0044	0.9183	0.9702
Isobar: fructose 1,6-diphosphate, glucose 1,6-diphosphate, myo-inositol 1,4 or 1,3-diphosphate	Carbohydrate	Glycolysis, Gluconeogenesis, and Pyruvate Metabolism	1.1922	1.367	1.3993	0.9397	1.2459	1.0959	0.6763	0.9434	1.0038	0.9324	1.0765	0.9729	0.989	1.0168	1.1468
2-aminophenol sulfate	Xenobiotics	Chemical	1.2813	2.6813	0.8967	1.2314	0.8445	2.2238	1.1884	0.5706	1.0264	0.8965	1.7428	2.4139	1.9426	1	0.3829
carnosine	Peptide	Dipeptide Derivative	1.0366	1.5222	0.9777	0.9261	1.0224	0.8799	1.2532	0.9297	1.061	0.9017	1.0299	1.0736	1.0154	0.912	1.053
flavin mononucleotide (FMN)	Cofactors and Vitamins	Riboflavin Metabolism	0.5817	0.8668	0.3388	2.1515	1.0579	0.9249	1.3052	0.9725	0.9027	0.7722	0.8108	0.9066	0.9716	0.9437	0.9141
fructose-6-phosphate	Carbohydrate	Glycolysis, Gluconeogenesis, and Pyruvate Metabolism	1.074	0.9801	0.7844	1.2492	0.9459	1.2566	0.9994	0.965	1.234	1.04	0.9547	1.0122	1.0006	0.7771	1.2844
2-aminoadipate	Amino Acid	Lysine Metabolism	0.6543	0.7723	0.8076	1.1885	0.6267	1.2264	0.9731	0.5023	1.0792	1.02	0.5739	0.711	1.4316	1.143	0.98
mead acid (20:3n9)	Lipid	Polyunsaturated Fatty Acid (n3 and n6)	0.6953	0.9831	0.848	0.8455	0.9357	0.8026	0.9176	1.1455	1.0568	0.7254	1.6213	0.9432	0.9188	0.7207	0.6946
arachidate (20:0)	Lipid	Long Chain Fatty Acid	0.7499	1.0489	0.8132	0.8527	0.8977	0.8576	1.044	0.971	1.029	0.6881	1.3053	0.8903	1.0345	0.8129	0.7003
arginine	Amino Acid	Urea cycle; Arginine and Proline Metabolism	0.9493	0.9669	0.9807	1	1.0973	1.0463	0.9801	0.9004	1.1616	0.9412	1.0199	0.9555	1.0393	0.89	1.0209
15-HETE	Lipid	Eicosanoid	0.6757	0.922	0.7767	0.8906	0.8524	1.09	0.7553	1.1887	1.1488	0.8471	1.4961	1.0107	0.8445	0.7457	0.8212
adenosine 2'-monophosphate (2'-AMP)	Nucleotide	Purine Metabolism, Adenine containing	0.9325	1.1562	1.503	0.3655	0.6237	1.1548	1.0968	1.2086	1.5555	1.02	2.1496	0.98	0.9594	0.748	1.1058
2-hydroxyadipate	Lipid	Fatty Acid, Dicarboxylate	0.7676	0.7558	1.2585	2.7676	0.5689	1.7102	0.9685	0.2306	1.0683	0.9384	0.3002	0.4776	1.7217	1.2443	1.0315
saccharopine	Amino Acid	Lysine Metabolism	0.3915	0.7106	1.7747	0.8931	2.0224	1.5415	0.7128	0.5963	1.0222	0.6577	0.488	1.0134	0.9866	0.9302	2.6552
phenol sulfate	Amino Acid	Phenylalanine and Tyrosine Metabolism	0.6921	1.3715	0.5733	1.0199	0.4781	3.0882	0.4766	2.3105	1.3656	0.726	3.9247	1.1794	1.2471	0.63	0.5704
cytidine-5'-diphosphoethanolamine	Lipid	Phospholipid Metabolism	0.941	0.8902	0.674	1.3002	1.1293	1.0189	0.9285	1.0048	1.031	0.9039	0.9134	1.0992	1.1428	0.9083	0.9952
cysteinylglycine	Amino Acid	Glutathione Metabolism	0.6838	0.6838	0.8352	2.0315	0.6838	1.5015	0.0853	0.0853	0.2963	0.8527	1.089	0.0853	0.413	1.2252	1.8286
oleate (18:1n9)	Lipid	Long Chain Fatty Acid	0.896	0.8595	0.9657	0.9656	0.9221	0.9873	1.1631	0.8301	0.7925	0.7688	0.7124	0.838	1.0487	1.0826	0.7052
beta-hydroxyisovaleroylcarnitine	Amino Acid	Leucine, Isoleucine and Valine Metabolism	1.062	1.5818	0.9983	1.4057	0.9329	1.4521	0.647	0.9831	0.9145	0.6981	0.7126	1.2096	1.1819	0.713	1.199
phenyllactate (PLA)	Amino Acid	Phenylalanine and Tyrosine Metabolism	0.3236	1.7644	0.9953	0.3236	0.3236	0.8597	1.2072	0.8519	1.0229	1.0238	0.589	1.3347	0.7463	0.9251	1.1607
adenosine 5'-monophosphate (AMP)	Nucleotide	Purine Metabolism, Adenine containing	1.0993	1.1325	0.7507	1.7473	1.4585	0.551	1.0519	0.9965	0.9359	0.6491	1.8304	1.2161	0.7463	1.0518	0.8051
citrulline	Amino Acid	Urea cycle; Arginine and Proline Metabolism	1.0652	1.8236	0.9526	0.839	1.3881	0.9687	1.0218	0.9223	1.0128	1.0737	1.2096	1.117	1.1763	1.0396	1.1863
stachydrine	Xenobiotics	Food Component/Plant	0.9613	1.0584	0.9882	1.2157	1.5087	1.0589	0.9124	0.5761	0.5418	0.5519	1.7922	1.3079	1.1014	0.4571	0.5726
1-oleoyl-GPE (18:1)	Lipid	Lysolipid	1.1516	1.0424	1.4129	1.3133	0.8549	0.9767	0.6677	1.4293	1.0233	0.7349	1.3765	1.1224	0.7993	0.9332	0.7935
2-palmitoylglycerol (16:0)	Lipid	Monoacylglycerol	0.5946	0.8306	0.8115	0.9069	0.6509	0.6282	2.3448	0.284	3.4229	1.3636	1.6185	0.1224	0.685	1.2366	1.4415
xanthosine	Nucleotide	Purine Metabolism, (Hypo)Xanthine/Inosine containing	0.8224	1.0114	0.8436	0.9891	1.3753	2.0634	0.8078	0.9149	1.2196	0.8171	1.0101	0.9337	1.0437	0.8441	1.3156
ornithine	Amino Acid	Urea cycle; Arginine and Proline Metabolism	1.0284	1.5903	1.0127	1.6879	1.2513	1.257	1.3292	1.257	0.7083	1.0343	1.1933	0.9824	1.4275	1.3286	0.8806
hippurate	Xenobiotics	Benzoate Metabolism	1.6856	1.5014	1.3751	2.1848	2.037	1.1542	0.8983	0.7333	1.2342	1.0888	0.9403	2.3834	1.4728	1.2464	0.1368
1-palmitoyl-GPG (16:0)*	Lipid	Lysolipid	1.142	1.9367	0.8671	1.9668	1.4339	0.5221	0.3321	0.9241	1.1322	0.1014	0.9155	1.4373	0.7988	0.7494	0.8378
1-oleoyl-GPS (18:1)	Lipid	Lysolipid	0.9185	1.2108	1.0839	1.4282	0.898	0.867	0.5252	1.1931	1.2132	0.4477	1.0509	1.0296	0.9398	0.9351	0.726
sarcosine (N-Methylglycine)	Amino Acid	Glycine, Serine and Threonine Metabolism	1.0447	0.8337	0.4747	0.9952	1.2839	1.9171	0.9774	0.7683	1.0534	1.2303	0.9078	1.2789	1.3049	1.1035	0.9579
mannose-6-phosphate	Carbohydrate	Fructose, Mannose and Galactose Metabolism	1.179	1.2066	0.8562	1.2937	1.1029	1.0939	1.1932	1.0069	1.4347	1.2661	1.2767	0.9775	0.9227	0.9721	1.4555
tryptophan	Amino Acid	Tryptophan Metabolism	0.8305	1.2911	0.7848	0.9549	1.1919	1.0647	0.9751	0.8717	1.1593	0.9131	0.8257	0.9575	1.1422	0.9683	1.2978
lysine	Amino Acid	Lysine Metabolism	0.8472	1.095	0.8733	1.0746	1.1248	1.1093	0.9	0.8703	1.0202	0.9098	0.7381	0.9798	1.0721	0.823	1.1535
ergothioneine	Xenobiotics	Food Component/Plant	0.5107	0.4849	0.1838	0.7734	0.7876	0.2809	1.3608	0.9772	1.4092	0.8504	0.3712	1.0228	0.4438	0.9743	0.6841
heme	Cofactors and Vitamins	Hemoglobin and Porphyrin Metabolism	0.759	0.8742	0.883	0.7609	2.0058	1.2221	0.1838	2.6131	1.2184	0.6319	1.4622	1.0321	0.614	1.0999	0.9679
sedoheptulose-7-phosphate	Carbohydrate	Pentose Phosphate Pathway	0.8406	1.0061	0.951	0.9697	1.0653	1.3087	0.9699	1.2195	1.1867	0.8378	1.0951	0.9951	1.1597	0.7578	1.3218
oleic ethanolamide	Lipid	Endocannabinoid	0.6854	1.1713	0.6942	1.1874	0.95	0.9832	0.9236	1.0047	1.1414	0.6951	0.8788	0.8967	0.9953	0.9792	1.0656
3'-dephosphocoenzyme A	Cofactors and Vitamins	Pantothenate and CoA Metabolism	1.0124	1.5307	1.38	1.8598	2.3715	1.4591	1.6864	1	2.2297	1.4534	0.9484	1.8668	1.4968	1.7317	2.3203
cysteine	Amino Acid	Methionine, Cysteine, SAM and Taurine Metabolism	0.828	0.8883	0.6904	1.0719	0.8829	1.6838	2.0448	0.9698	1.1836	1.2626	0.4086	1	1.6326	1.3745	1.7212
glycerophosphoethanolamine	Lipid	Phospholipid Metabolism	0.9269	0.6352	0.8342	1.5654	1.1009	0.9196	0.8879	0.878	1.2003	1.0903	0.8998	1.0074	0.8864	1.0833	1.2904
10-heptadecenoate (17:1n7)	Lipid	Long Chain Fatty Acid	0.8248	0.9129	1.1447	0.9422	0.8741	1.197	0.8686	1.0917	1.2007	1.0854	1.6219	0.945	0.826	0.8923	0.9967
isoleucylglycine	Peptide	Dipeptide	0.7957	1.7489	0.5958	1.2694	2.2767	1.5059	0.7772	0.9457	1.3877	1.2339	0.6235	1.5593	1.2553	1.0543	1.4645
glutamine	Amino Acid	Glutamate Metabolism	0.8842	1.6257	0.8651	1.007	1.1194	1.0198	0.9526	0.9616	1.0356	0.9549	1.0688	1.0336	0.9729	0.977	1.0662
methionine	Amino Acid	Methionine, Cysteine, SAM and Taurine Metabolism	0.8569	1.1957	0.7895	1.0444	1.1968	1.1446	0.8781	0.8073	0.9679	0.9815	0.968	1.0298	1.0544	0.772	1.0185
1-palmitoyl-GPI (16:0)*	Lipid	Lysolipid	0.8524	1.6275	1.1741	1.9071	0.9366	0.8858	0.5807	1.2963	1.3438	0.397	1.5642	1.0893	0.8773	0.9032	0.8198
kynurenine	Amino Acid	Tryptophan Metabolism	0.6242	6.7408	2.2761	1.1669	1.6959	1.9757	0.7482	2.3458	1.8923	1.3338	0.7978	1.1772	1.3417	2.4145	3.7445
histidine	Amino Acid	Histidine Metabolism	0.9013	1.5612	0.8415	1.0387	0.9427	1.1137	1.1321	0.9327	1.0031	0.9969	0.8209	1.0591	1.1564	0.9383	1.149
tyrosine	Amino Acid	Phenylalanine and Tyrosine Metabolism	0.8394	1.1838	0.7544	0.9672	0.9497	0.988	0.8582	0.8545	1.0434	1.0267	1.0367	1.012	0.9792	0.7854	0.844
7-methylguanine	Nucleotide	Purine Metabolism, Guanine containing	1.1212	0.8575	0.831	0.9828	0.8043	0.9822	1.062	1.0216	0.8569	0.849	0.8482	1.063	1.098	0.8	0.9563
dihydroxyacetone phosphate (DHAP)	Carbohydrate	Glycolysis, Gluconeogenesis, and Pyruvate Metabolism	1.052	1.0186	1.1429	0.8584	1.2167	1.3219	0.9331	0.9088	1.0992	1.1988	1.0363	1.0019	0.9981	1.0664	1.3739
lactate	Carbohydrate	Glycolysis, Gluconeogenesis, and Pyruvate Metabolism	0.9189	0.9777	0.8903	1.1751	1.0541	1.1105	1.044	0.9104	1.0341	0.8902	0.9225	1.0952	1.1182	0.8293	0.9659
choline phosphate	Lipid	Phospholipid Metabolism	0.8446	0.9186	0.9196	1.0766	1.1904	1.5194	1.1837	1.0055	0.9514	0.9083	0.9945	1.1739	1.3677	0.7984	1.0523
3-hydroxy-3-methylglutarate	Lipid	Mevalonate Metabolism	0.8536	0.8497	0.9069	1.1448	1.2092	1.1417	0.918	0.7976	1.011	0.8453	0.8639	0.989	1.037	0.8769	1.1509
glucosamine-6-phosphate	Carbohydrate	Aminosugar Metabolism	0.7516	0.8495	0.7055	1.0574	1.0365	1.1348	1.1507	0.9437	1.2476	1.077	1.0837	0.8865	1.0243	0.8208	1.2673
arabinose	Carbohydrate	Pentose Metabolism	0.8301	0.6343	0.4373	0.6664	0.9194	1.1014	1	1.0774	0.8493	0.4657	0.6	1.2374	1.1547	0.4657	0.7155
citrate	Energy	TCA Cycle	1.0908	1.3098	0.7019	1.2913	1.0925	1.135	0.9604	1.1251	0.9607	1.0393	0.8807	1.0538	1.2004	1.0672	1.0761
adenosine 5'-diphosphoribose (ADP-ribose)	Cofactors and Vitamins	Nicotinate and Nicotinamide Metabolism	0.5425	3.8339	0.5044	1.7052	2.0784	1.2065	0.5448	1.174	0.8074	1.0136	0.4957	2.0692	1.6116	1.1367	0.9864
1-stearoyl-GPE (18:0)	Lipid	Lysolipid	0.5529	0.9384	0.5953	1.2261	0.5868	0.8586	0.7271	1.1093	1.0366	0.7913	0.7761	1.1763	0.9634	0.4978	0.9278
adenine	Nucleotide	Purine Metabolism, Adenine containing	1.109	0.8043	1.0822	1.2509	1.4006	0.9593	0.9699	0.7815	1.1387	0.9084	0.8367	1.1095	1.098	1.016	1.2272
palmitoyl ethanolamide	Lipid	Endocannabinoid	0.9289	0.9627	0.941	0.8882	1.0996	1.0362	0.9815	0.9962	1.0906	0.6835	0.8295	1.0147	1.0038	0.9177	1.0917
12-HETE	Lipid	Eicosanoid	1.4119	1.4743	0.4645	1.237	1.7479	1.5594	0.8266	1.4272	0.9948	1.2528	0.9466	1.1256	0.9799	1.0052	1.94
N-acetyl-aspartyl-glutamate (NAAG)	Amino Acid	Glutamate Metabolism	0.8645	0.7435	1.0279	0.9732	1.057	0.9774	0.8791	0.7924	1.0125	0.8358	0.8143	0.9532	1.0118	0.8427	1.0063
valine	Amino Acid	Leucine, Isoleucine and Valine Metabolism	0.8763	1.0777	0.963	1.0396	1.217	1.3016	0.8614	0.9355	1.1225	0.9956	0.8802	1.0353	1.0044	0.9225	1.2797
eicosenoylglycerol (20:1)	Lipid	Monoacylglycerol	0.3938	0.3938	0.6977	0.3938	0.3938	1.091	0.909	1.3662	0.7556	1.2925	0.2951	0.8275	1.7604	0.3036	0.9087
N1-methyladenosine	Nucleotide	Purine Metabolism, Adenine containing	0.7374	0.6719	0.7781	1.147	1.0874	1.0524	0.6873	0.9933	0.672	0.5328	0.6184	1.0488	1.1985	0.6059	0.5837
glycylleucine	Peptide	Dipeptide	0.716	1.3666	0.9053	1.9148	1.6929	0.9962	0.8386	1.0425	1.0038	1.0687	0.858	1.4517	1.2263	1.0388	1.0722
ribulose/xylulose 5-phosphate	Carbohydrate	Pentose Phosphate Pathway	0.6745	0.9318	0.707	1.3172	0.9985	1.27	0.9921	0.9628	1.038	1.0411	1.0669	0.8662	0.7923	1.0016	1.3302
galactose 1-phosphate	Carbohydrate	Fructose, Mannose and Galactose Metabolism	0.5959	0.9144	0.8239	1.3935	0.5828	1.172	1.0785	1.037	1.1212	1.0897	0.8799	0.9179	1.0842	0.8937	1.2098
7-alpha-hydroxy-3-oxo-4-cholestenoate (7-Hoca)	Lipid	Sterol	0.4518	1.224	0.7101	0.4518	1.1705	0.8473	0.594	0.1995	0.1995	0.1995	0.1995	1	0.6329	0.1995	1.1718
glutarate (pentanedioate)	Amino Acid	Lysine Metabolism	0.9006	0.692	1.208	1.3586	0.696	1.3955	1.167	0.634	1.1889	1.0306	0.9972	0.7215	1.3418	1.1725	0.8027
1-arachidonoyl-GPE (20:4)*	Lipid	Lysolipid	1.1216	0.8804	1.2533	1.3216	0.8017	0.6771	0.5344	1.2743	1.0455	0.5913	1.6622	0.9615	0.8586	0.7994	0.608
phosphoethanolamine	Lipid	Phospholipid Metabolism	0.9728	1.0763	0.8336	1.3289	1.1164	1.1089	0.8686	1.0223	1.0205	0.9557	0.8571	1.0117	1.1037	0.965	1.1674
inosine	Nucleotide	Purine Metabolism, (Hypo)Xanthine/Inosine containing	0.8324	0.9773	1.0045	1.2578	1.0524	1.0771	0.9497	0.9407	1.0707	0.947	1.007	0.9382	0.9996	0.9158	1.161
1-stearoyl-GPC (18:0)	Lipid	Lysolipid	0.6909	1.5508	0.5158	1.6923	0.8942	1.0822	0.8786	1.0591	1.321	1.4769	0.8164	0.6718	1.1871	0.7655	2.3378
ethanolamine	Lipid	Phospholipid Metabolism	0.8277	0.6628	0.7346	1	0.8474	0.8753	0.9319	0.8125	0.6688	0.7956	0.5761	1.0027	0.8312	0.9973	0.721
cysteine-glutathione disulfide	Amino Acid	Glutathione Metabolism	0.51	0.2974	0.6542	0.9064	0.5398	0.9111	0.493	0.694	0.8708	0.8213	1.0889	0.5293	0.3711	0.4889	0.7932
phenylalanylglycine	Peptide	Dipeptide	1.0434	1.0217	0.252	1.1754	1.7214	1.1247	0.5162	0.7204	1	0.8716	0.6946	1.4256	0.689	0.7132	1.297
2'-deoxyinosine	Nucleotide	Purine Metabolism, (Hypo)Xanthine/Inosine containing	1.0082	0.6445	1.3293	2.521	0.3988	1	0.8818	1.0217	1.4308	0.8586	0.9701	1.116	0.5899	1.0623	1.6945
myo-inositol	Lipid	Inositol Metabolism	0.932	0.8769	0.8435	1.3216	1.0835	1.0875	0.9329	0.9888	1.0615	0.9441	0.9299	1.0117	1.0546	0.9326	1.1332
tartronate (hydroxymalonate)	Xenobiotics	Bacterial/Fungal	0.6995	0.9059	0.574	1.3326	0.8467	0.642	0.4812	1.0972	0.7204	0.5889	1.3148	0.8037	0.6854	0.6428	0.5681
2-methylbutyrylcarnitine (C5)	Amino Acid	Leucine, Isoleucine and Valine Metabolism	1	1.0512	0.7515	1.0203	0.7211	1.2004	0.8713	1.0976	0.924	0.7167	0.7134	0.7997	0.7047	1.2103	1.3035
N-6-trimethyllysine	Amino Acid	Lysine Metabolism	0.9215	0.859	0.8384	1.1656	1.0853	1.1112	0.9429	1.0195	1.0823	0.9282	1.0153	0.9126	1.0613	1.0243	0.9792
uracil	Nucleotide	Pyrimidine Metabolism, Uracil containing	0.8456	0.9275	0.7902	1.1176	1.0889	1.6742	0.8349	0.9518	1.0187	0.9813	0.7822	0.8421	1.1359	0.9353	1.3733
1-palmitoyl-GPC (16:0)	Lipid	Lysolipid	1.2199	0.6046	1.0325	0.5839	1.3294	1.1278	1.3666	0.8082	1.933	1.4397	1.1029	0.6665	1.2108	0.9838	1.6963
glycerol	Lipid	Glycerolipid Metabolism	0.6562	0.8825	0.6433	0.715	0.8374	0.832	1.1394	0.9077	0.9877	0.7081	0.9138	0.739	1.0123	0.7098	0.7575
5-methylthioadenosine (MTA)	Amino Acid	Polyamine Metabolism	0.9955	0.939	0.9838	1.2449	0.8076	1.1939	0.9263	0.9788	0.9776	0.9557	0.8146	1.0024	1.4469	0.8191	0.8816
gluconate	Xenobiotics	Food Component/Plant	0.8406	0.7028	0.6307	1.5859	1.3141	1.0742	1.0549	0.8433	1.0483	1.0395	0.9605	1.1366	0.8767	0.9597	1.1631
creatine phosphate	Amino Acid	Creatine Metabolism	0.6885	0.6282	0.3631	2.2959	1.6225	1.0975	0.3829	0.8183	0.6062	1.047	0.7054	1.0171	0.7686	0.9678	1.2584
proline	Amino Acid	Urea cycle; Arginine and Proline Metabolism	0.8235	1.1763	0.7706	0.9429	1.0413	1.0798	0.9149	0.8748	1.0633	0.9846	0.9287	0.8926	1.0293	0.8785	1.1226
N-acetylphenylalanine	Amino Acid	Phenylalanine and Tyrosine Metabolism	1.03	1.3408	1.049	0.8067	0.8269	0.7392	1.1688	0.8144	0.694	0.7409	1.3333	1.0137	1.0224	0.7483	0.4471
glucose 6-phosphate	Carbohydrate	Glycolysis, Gluconeogenesis, and Pyruvate Metabolism	0.869	0.98	0.7595	1.0817	1.0035	1.2629	1.1049	1.0078	1.2419	0.9922	1.0927	0.9077	0.9075	0.8885	1.3316
xanthine	Nucleotide	Purine Metabolism, (Hypo)Xanthine/Inosine containing	0.8698	0.8313	0.8	1.1152	1.0071	1.5066	0.8956	0.9426	1.1539	1.0253	0.8065	0.9481	1.146	0.9039	1.2935
N-acetylglucosamine 6-phosphate	Carbohydrate	Aminosugar Metabolism	0.7309	0.9418	1.225	0.8489	1.0001	1.0798	0.7935	0.9073	0.9964	0.7747	0.6573	1.0036	1.0653	0.803	1.1416
1-oleoylglycerol (18:1)	Lipid	Monoacylglycerol	0.7259	0.7704	1.2089	0.6849	0.9213	1.2737	1.0657	0.7979	1.3136	1.1956	0.9343	0.5414	1.8176	0.5757	1.1589
N-acetylneuraminate	Carbohydrate	Aminosugar Metabolism	0.8591	0.9622	0.7259	1.0657	1.0096	1.0493	0.9051	0.9755	1.0562	0.9322	0.8065	0.9843	1.0769	0.8966	1.0157
1-oleoyl-GPG (18:1)*	Lipid	Lysolipid	1.1101	1.3959	1.0006	1.6391	1.1139	0.6598	0.2715	1.0679	1	0.3424	0.9605	1.2804	0.7448	0.8391	0.9493
creatinine	Amino Acid	Creatine Metabolism	0.8484	0.8467	0.8298	1.1106	1.0266	1.2451	0.9325	1.0397	0.9857	0.8793	0.896	1.1338	1.02	0.8547	0.9616
3-hydroxybutyrate (BHBA)	Lipid	Ketone Bodies	0.946	0.9367	0.8724	0.6431	1.1906	1.0504	0.8794	1.0364	0.7635	0.5925	0.5952	0.7212	1.0141	1.3319	0.7845
1-palmitoylglycerol (16:0)	Lipid	Monoacylglycerol	0.7315	0.7185	0.9297	0.737	0.8626	0.9002	1.1597	0.3791	1.5851	1.0998	1.1656	0.2033	1.2356	0.8006	1.1588
hypoxanthine	Nucleotide	Purine Metabolism, (Hypo)Xanthine/Inosine containing	0.8347	0.8728	0.7164	1.0109	0.9211	1.1767	0.995	1.005	1.0715	0.9713	0.9425	0.8486	0.9818	0.8466	1.1655
1-oleoyl-GPC (18:1)	Lipid	Lysolipid	1.1241	0.4628	1.0057	0.5972	1.1759	0.9066	1.2363	0.7294	1.9525	1.1898	1.0803	0.6193	0.989	0.984	1.5132
